# Supplementary material for: Array-Based DNA Methylation Profiling for Breast Cancer Subtype Discrimination
Source: PLoS One. 2010 Sep 7;5(9):e12616. doi: 10.1371/journal.pone.0012616 (PMC2935385; doi:10.1371/journal.pone.0012616)
Supplement: Table S2 — (0.09 MB XLS) [file pone.0012616.s005.xls]

## Sheet: genes_Cl1vsCl2.txt
Genes differentially methylated between the high beta and the low beta groups of breast tumors
CpG locus	Gene	Mean high beta group	S.D.	Mean low beta group	S.D.	delta beta-value
cg12422450	CHGA	0.703947	0.299982	0.170802	0.14177	0.533145
cg04034767	GRASP	0.763072	0.207719	0.251722	0.228873	0.51135
cg15105703	NIP	0.655807	0.153033	0.174006	0.15981	0.4818
cg15147516	MIXL1	0.629421	0.238958	0.196894	0.199683	0.432527
cg01561916	HAAO	0.673131	0.203436	0.241578	0.254475	0.431553
cg04920951	GSTP1	0.597388	0.200714	0.166181	0.194414	0.431207
cg08818784	KLK10	0.526961	0.286173	0.0965675	0.101024	0.430393
cg04941721	EREG	0.57137	0.229711	0.142705	0.182536	0.428665
cg17108819	CD8A	0.67495	0.123885	0.246903	0.216599	0.428046
cg01697732	FAM20A	0.605121	0.318629	0.178099	0.200806	0.427022
cg13577076	PRKAR1B	0.767501	0.0944746	0.341613	0.176117	0.425888
cg11428724	PAX7	0.588119	0.253486	0.165468	0.153356	0.422651
cg04632671	PPARG	0.539411	0.233972	0.120495	0.128775	0.418916
cg26220350	PLTP	0.606542	0.242552	0.187886	0.14576	0.418656
cg16557944	GPX7	0.585124	0.17234	0.171039	0.218382	0.414085
cg00995327	CHST2	0.629944	0.216956	0.219641	0.206102	0.410302
cg06377278	RUNX3	0.55836	0.221199	0.150447	0.198905	0.407913
cg20645065	ALPL	0.610309	0.206218	0.203136	0.182365	0.407173
cg09068528	ACADL	0.64749	0.222888	0.243167	0.180038	0.404323
cg14991487	HOXD9	0.757883	0.0988079	0.354047	0.225044	0.403836
cg02742971	OSR1	0.470103	0.24712	0.0760841	0.0861612	0.394019
cg14785479	SCARF2	0.596831	0.240499	0.208889	0.20754	0.387942
cg09350274	GFRA3	0.528298	0.236331	0.14038	0.0886166	0.387918
cg23051664	TNFRSF10D	0.701852	0.172249	0.315493	0.246767	0.386359
cg24715245	UCHL1	0.650748	0.139028	0.269843	0.177151	0.380904
cg24207176	ABCG2	0.522715	0.184004	0.144986	0.131317	0.377729
cg23881725	DLEC1	0.736296	0.146783	0.358771	0.226799	0.377524
cg20289949	HAAO	0.764492	0.199288	0.387361	0.248098	0.377131
cg23300372	CART	0.659615	0.162764	0.282857	0.190016	0.376758
cg22879515	BTG4	0.543358	0.260529	0.169383	0.188797	0.373975
cg12717594	RECK	0.591187	0.121138	0.218091	0.172692	0.373096
cg16778809	ADAM23	0.525761	0.246027	0.153455	0.195169	0.372306
cg10730712	COL23A1	0.576225	0.19605	0.205281	0.17008	0.370944
cg17503456	FOXL2	0.58972	0.161854	0.218886	0.203911	0.370834
cg25583174	FGF2	0.530339	0.22353	0.166303	0.156599	0.364036
cg14223995	UCP1	0.557475	0.211521	0.193821	0.172439	0.363654
cg07965823	THSD3	0.519296	0.271113	0.158918	0.151199	0.360378
cg25908985	IHH	0.729899	0.15613	0.369721	0.226222	0.360178
cg01610488	TRPA1	0.510882	0.222294	0.151433	0.133103	0.35945
cg16787600	SORCS3	0.565495	0.247569	0.206473	0.187012	0.359022
cg08725962	ARL10	0.444524	0.203451	0.086226	0.138576	0.358298
cg01295203	PRDM14	0.740024	0.124232	0.385159	0.222565	0.354864
cg13591701	FAM20A	0.609783	0.224118	0.25559	0.183725	0.354193
cg26162582	KCNA6	0.678888	0.106886	0.326576	0.200147	0.352311
cg18638496	FGF5	0.520448	0.189474	0.168636	0.116704	0.351812
cg01231779	NID2	0.506535	0.262514	0.155879	0.160925	0.350655
cg01192900	BTG4	0.641848	0.23929	0.293908	0.191433	0.34794
cg21513553	COL6A2	0.556076	0.210522	0.208233	0.213697	0.347843
cg13488201	ADAM12	0.591005	0.236551	0.245333	0.178589	0.345672
cg05345286	MDFI	0.571779	0.201792	0.226636	0.188669	0.345143
cg17178336	IHH	0.572167	0.170288	0.22744	0.167943	0.344727
cg18956481	CYP24A1	0.703592	0.195157	0.360292	0.189344	0.3433
cg17371081	NELL1	0.564225	0.190149	0.222621	0.164713	0.341604
cg27590397	SSTR1	0.491611	0.147437	0.15628	0.100037	0.335331
cg08097882	POU4F1	0.718797	0.0951759	0.383736	0.251536	0.33506
cg20339230	ST8SIA2	0.577961	0.211753	0.24353	0.207595	0.334431
cg18877506	PDPN	0.593335	0.233355	0.259058	0.171604	0.334277
cg10201668	NIP	0.582616	0.144011	0.248836	0.126925	0.333779
cg02409351	CART1	0.600395	0.109326	0.268446	0.156139	0.331949
cg06437004	LDHB	0.436258	0.215142	0.105365	0.103366	0.330893
cg24794531	TRPC1	0.506916	0.206826	0.176928	0.123763	0.329988
cg18815943	FOXE3	0.66191	0.0935134	0.334269	0.224217	0.327642
cg18420965	EPHA5	0.645635	0.209173	0.321745	0.187138	0.32389
cg10539507	NKX6-1	0.605853	0.113259	0.282597	0.150389	0.323256
cg25563456	WT1	0.519677	0.229453	0.197169	0.155584	0.322508
cg10883303	HOXA13	0.731366	0.0563616	0.409907	0.232812	0.321459
cg09038676	GSTP1	0.445998	0.250807	0.125229	0.14568	0.320769
cg26850754	CD8B1	0.69752	0.181632	0.376964	0.252026	0.320556
cg12382902	CCND2	0.490336	0.162917	0.170677	0.162536	0.319659
cg08056146	SOX7	0.476814	0.219233	0.157158	0.184026	0.319656
cg16312163	ALDH1L1	0.421211	0.265321	0.102323	0.142708	0.318888
cg11668923	ADAM12	0.488871	0.236708	0.170399	0.149826	0.318472
cg13401339	FKBP1B	0.478067	0.21898	0.160029	0.133178	0.318038
cg12858460	EOMES	0.506786	0.198372	0.189673	0.152411	0.317113
cg11200929	CRABP1	0.516064	0.155985	0.199004	0.15505	0.31706
cg00848728	DAB1	0.513338	0.116654	0.196684	0.162462	0.316653
cg26053864	ACTC	0.519592	0.203431	0.204668	0.138354	0.314923
cg21838334	NES	0.51981	0.202751	0.205546	0.145888	0.314264
cg16994506	CCND2	0.47775	0.185963	0.165376	0.144152	0.312374
cg00117172	RUNX3	0.660649	0.116503	0.34843	0.241625	0.312219
cg16703647	CRABP1	0.445653	0.269354	0.134196	0.135521	0.311457
cg04784672	LRFN5	0.485305	0.225604	0.173894	0.181754	0.311411
cg09186006	SLC16A12	0.486733	0.223517	0.177111	0.180869	0.309622
cg02899772	EFCBP2	0.442199	0.162049	0.132775	0.0764612	0.309424
cg22341104	GFI1	0.530334	0.175603	0.221498	0.159037	0.308836
cg26898166	EMX1	0.499522	0.220104	0.192312	0.138514	0.30721
cg22598028	ZNF660	0.596902	0.199268	0.289716	0.196194	0.307186
cg20404387	FAM43B	0.573964	0.218865	0.267016	0.159198	0.306947
cg24127874	HES6	0.67881	0.210376	0.3722	0.178283	0.30661
cg05937453	SFRP5	0.547106	0.233645	0.241007	0.193909	0.306099
cg16290737	CHGA	0.392399	0.228941	0.086752	0.0411107	0.305647
cg22224704	GSTP1	0.626647	0.151307	0.321578	0.171288	0.305069
cg01424107	CDX2	0.517947	0.169481	0.213082	0.155811	0.304865
cg23495733	CPNE8	0.561114	0.0897529	0.256458	0.161537	0.304656
cg27154163	KIT	0.447395	0.167375	0.143312	0.121581	0.304083
cg11832722	DSC3	0.587349	0.138673	0.283617	0.173866	0.303731
cg03243946	LDHB	0.454004	0.244978	0.150706	0.131886	0.303299
cg14228238	EVI1	0.473788	0.275094	0.171862	0.134942	0.301926
cg12998491	FAM78A	0.441884	0.244115	0.140112	0.168379	0.301772
cg27092035	ARL10	0.400779	0.242781	0.0996526	0.105869	0.301126
cg08315770	KCNK17	0.598058	0.155348	0.297484	0.208845	0.300574
cg02765328	CCND2	0.435431	0.173399	0.136362	0.147107	0.299069
cg16444968	CPNE7	0.536282	0.15358	0.237388	0.166174	0.298894
cg01555431	AKAP12	0.461381	0.214658	0.162786	0.134491	0.298595
cg25014318	GLP1R	0.553494	0.181407	0.25563	0.182526	0.297865
cg10964421	TNFRSF10D	0.66911	0.0810921	0.371563	0.208366	0.297547
cg24805239	DFNA5	0.440598	0.21978	0.143587	0.164148	0.297011
cg17410236	FLRT2	0.679277	0.141883	0.382669	0.250454	0.296608
cg26646370	SHD	0.416551	0.268087	0.120373	0.073031	0.296178
cg05421688	C1orf76	0.433247	0.162087	0.13718	0.107785	0.296066
cg06638433	IGF2BP1	0.747833	0.0671534	0.452151	0.176364	0.295682
cg26365854	ALX4	0.523178	0.232319	0.227789	0.189699	0.295388
cg17834752	KCNK9	0.493664	0.14797	0.198457	0.177429	0.295207
cg22737001	RUNX3	0.40262	0.162431	0.107659	0.123175	0.294962
cg01777397	RSNL2	0.630014	0.159683	0.335497	0.178199	0.294517
cg22815110	FOXD3	0.716228	0.135081	0.421737	0.213456	0.294492
cg24546463	MGC39715	0.600722	0.194353	0.30759	0.143047	0.293132
cg23771603	MYO3A	0.533132	0.192925	0.240609	0.184211	0.292523
cg25300386	COL1A2	0.508544	0.171626	0.216139	0.165478	0.292405
cg26090652	C1QTNF5	0.503153	0.186852	0.211275	0.166295	0.291878
cg02058918	GABBR2	0.506564	0.204973	0.214887	0.188346	0.291676
cg00930873	ALDH1A2	0.545022	0.149934	0.253559	0.164258	0.291463
cg26599006	GSCL	0.565741	0.180235	0.274445	0.207043	0.291296
cg17199658	MGC39715	0.671183	0.172324	0.380211	0.16718	0.290972
cg05052633	CENTA2	0.425115	0.200887	0.134431	0.0882128	0.290684
cg06637774	P2RY6	0.729553	0.182353	0.438953	0.227606	0.2906
cg18755783	SPG20	0.390897	0.259049	0.101157	0.103228	0.28974
cg12005098	SLC16A12	0.487961	0.220806	0.199033	0.186063	0.288928
cg16158681	MT3	0.545281	0.108446	0.256382	0.132398	0.288899
cg09595479	PRPH	0.75489	0.0618087	0.466025	0.207625	0.288866
cg22633722	CBS	0.440452	0.202337	0.15189	0.116744	0.288562
cg07376535	ADCYAP1	0.501064	0.175356	0.212674	0.137661	0.28839
cg00888007	CCND2	0.455647	0.193603	0.167504	0.166658	0.288143
cg15107670	WT1	0.471364	0.171449	0.183401	0.142572	0.287964
cg15980408	TMEM22	0.444897	0.170312	0.157164	0.166037	0.287732
cg21530890	SOX8	0.505824	0.191002	0.218457	0.174881	0.287366
cg17886204	DKFZp434I1020	0.488541	0.187416	0.201639	0.177436	0.286902
cg14384532	NTRK3	0.447579	0.182867	0.161673	0.14349	0.285906
cg10088985	CXCL5	0.486982	0.1409	0.201484	0.118687	0.285498
cg12571423	CCNA1	0.670189	0.13045	0.384743	0.168599	0.285446
cg14312526	FOXL2	0.495795	0.213449	0.210533	0.189652	0.285262
cg08572611	ACTL6B	0.671517	0.191787	0.387469	0.207077	0.284048
cg22882178	PITX3	0.407924	0.188908	0.125097	0.126605	0.282827
cg09479015	KIRREL2	0.443564	0.224025	0.161331	0.100884	0.282233
cg13449778	C1orf76	0.442493	0.161114	0.162622	0.156426	0.279871
cg12331389	RBP4	0.45493	0.151853	0.17532	0.139796	0.27961
cg07778029	HOXA9	0.536023	0.229913	0.256469	0.158524	0.279554
cg09874752	SFRP5	0.438883	0.212583	0.159949	0.155528	0.278933
cg16652063	SLC13A5	0.599851	0.111975	0.321962	0.180863	0.277889
cg12188560	CNTFR	0.492735	0.186292	0.215236	0.164522	0.277499
cg04770504	DFNA5	0.471538	0.18366	0.194232	0.160491	0.277306
cg00119079	LAMP3	0.401025	0.215336	0.124553	0.0820266	0.276473
cg25691167	FERD3L	0.599672	0.18741	0.323625	0.190176	0.276047
cg18938204	EMILIN3	0.499417	0.124209	0.223495	0.126874	0.275922
cg14764661	MRC2	0.383268	0.180454	0.107454	0.0710833	0.275814
cg13619915	SLITRK3	0.428846	0.220495	0.153245	0.133501	0.275601
cg15403517	SRD5A2	0.689452	0.0971882	0.414215	0.152722	0.275237
cg13801381	CCND2	0.398895	0.181681	0.124258	0.109745	0.274636
cg17703212	DYDC1	0.763098	0.0751165	0.488562	0.180044	0.274535
cg17775235	NPTX1	0.341718	0.241741	0.0673843	0.0350718	0.274333
cg26609631	GSH1	0.645933	0.0857114	0.371929	0.179291	0.274004
cg03127334	ERG	0.631706	0.152501	0.35783	0.169079	0.273876
cg16761581	ADCY4	0.73655	0.0842581	0.463212	0.261117	0.273338
cg13666729	ZBTB8	0.352407	0.229034	0.0792416	0.0816596	0.273166
cg08047457	RASSF1	0.721503	0.0894443	0.448348	0.254736	0.273155
cg18691434	GPC2	0.701263	0.185934	0.429777	0.238595	0.271487
cg07800320	ALDH1L1	0.414907	0.157837	0.144297	0.127143	0.27061
cg19063972	SOX21	0.520229	0.108713	0.249844	0.191113	0.270384
cg22339278	KIRREL2	0.362678	0.20488	0.0926986	0.0991598	0.269979
cg03168582	DMRT1	0.395542	0.260605	0.125777	0.169127	0.269764
cg06291867	HTR7	0.659355	0.0510027	0.391294	0.159765	0.268061
cg22886089	SCG3	0.424795	0.189288	0.157276	0.109192	0.267519
cg22418909	SFRP1	0.607749	0.164076	0.340807	0.201484	0.266942
cg10784813	SOCS1	0.766028	0.174757	0.50029	0.201749	0.265738
cg10281478	DYNC1I1	0.617842	0.107768	0.352669	0.124321	0.265173
cg08045570	FOXF2	0.454651	0.195898	0.189721	0.184002	0.264931
cg09949775	COMP	0.653772	0.19477	0.389229	0.15068	0.264543
cg13097407	CRIP3	0.479129	0.202971	0.214746	0.138029	0.264383
cg20113732	NELL1	0.385452	0.190538	0.12137	0.116839	0.264082
cg15802898	FOXE1	0.474916	0.194014	0.210909	0.178477	0.264007
cg18959478	PRKCDBP	0.373702	0.161404	0.109937	0.084939	0.263765
cg20890210	KCNB2	0.531175	0.153512	0.267545	0.152099	0.26363
cg13216057	DKK3	0.4168	0.151802	0.153563	0.115552	0.263238
cg26344532	IPF1	0.486015	0.214081	0.223146	0.172154	0.262869
cg23129478	ST8SIA5	0.463055	0.149681	0.200279	0.127686	0.262776
cg23189044	KCNE3	0.588974	0.0949213	0.326231	0.172272	0.262743
cg09260089	NKX6-2	0.564157	0.150402	0.301529	0.187725	0.262628
cg15239123	SMOC1	0.40502	0.216558	0.14285	0.136938	0.26217
cg17619823	ADRB3	0.540294	0.187486	0.278345	0.194717	0.261948
cg17471928	STAC2	0.546612	0.186245	0.28479	0.183684	0.261822
cg19779211	KCNQ1	0.571725	0.137665	0.310714	0.157473	0.261011
cg24448259	CPVL	0.406502	0.18078	0.145688	0.0931962	0.260815
cg21243096	POU3F1	0.614955	0.0778143	0.35446	0.160329	0.260495
cg16042149	NEFH	0.524381	0.149078	0.265944	0.136788	0.258437
cg26656113	NPFFR2	0.629645	0.0990816	0.371328	0.155366	0.258317
cg14696396	TM6SF1	0.517305	0.208004	0.259049	0.193604	0.258256
cg19355190	EGR2	0.543638	0.174474	0.285539	0.159846	0.258099
cg19615059	TRPV4	0.349871	0.262969	0.0920503	0.0524945	0.25782
cg10539712	LYN	0.379685	0.276648	0.12221	0.178369	0.257475
cg20209009	TBX21	0.521698	0.169144	0.264458	0.200503	0.25724
cg07657236	KCNH8	0.483481	0.150349	0.226421	0.127451	0.25706
cg19586576	GJA7	0.421751	0.159232	0.164903	0.126891	0.256848
cg12616277	FAM62C	0.438534	0.223083	0.182227	0.129754	0.256307
cg18454685	CACNA1G	0.556885	0.112672	0.300658	0.151854	0.256226
cg20256494	CABP7	0.465343	0.208196	0.209326	0.156818	0.256017
cg23887396	SARM1	0.512615	0.123497	0.256666	0.189363	0.25595
cg07440414	TCF7	0.326583	0.243173	0.0711023	0.0848751	0.255481
cg09952204	RASGRF2	0.578328	0.0875015	0.322969	0.21031	0.25536
cg23473904	COL6A2	0.450485	0.145052	0.195204	0.163827	0.255281
cg17886028	CCND2	0.355104	0.183311	0.100201	0.108766	0.254902
cg11377136	PKDREJ	0.72123	0.130496	0.466399	0.182714	0.254831
cg19731268	CHST3	0.42033	0.18057	0.166019	0.12687	0.254311
cg18618334	CXCL12	0.55531	0.129532	0.30102	0.164605	0.25429
cg09416313	MATK	0.39226	0.198326	0.138179	0.118549	0.254081
cg19283196	SLC10A4	0.560231	0.126096	0.307082	0.161389	0.253148
cg08179907	RAB39	0.397962	0.183126	0.145389	0.115636	0.252573
cg23337754	CRABP1	0.371151	0.196872	0.118702	0.100133	0.252448
cg19343464	GRIA4	0.489958	0.122412	0.237872	0.163792	0.252085
cg24352530	ABCG2	0.378263	0.199419	0.126249	0.0891517	0.252013
cg23748737	SCARF2	0.376952	0.132404	0.125194	0.0935898	0.251758
cg15604467	POU4F1	0.484754	0.110571	0.233028	0.144657	0.251726
cg15835232	HLF	0.390148	0.224816	0.138795	0.142308	0.251354
cg11465971	GSH2	0.40604	0.22461	0.155059	0.149614	0.250981
cg07447922	EPHA10	0.508267	0.126789	0.257619	0.158056	0.250648
cg25942450	TLX3	0.670316	0.0788539	0.419971	0.170198	0.250344
cg02238826	B3GNT5	0.360668	0.167949	0.110667	0.079864	0.250001
cg12265829	ADCY4	0.726807	0.0669744	0.477317	0.233046	0.24949
cg14823162	POU3F2	0.364653	0.191994	0.115628	0.121626	0.249024
cg18182399	DES	0.607573	0.0608602	0.358688	0.189072	0.248885
cg25631352	ADD2	0.556959	0.162592	0.308874	0.0991822	0.248085
cg19018097	FLJ30934	0.547974	0.122404	0.300264	0.183771	0.247709
cg24719984	PPFIA2	0.507534	0.102609	0.26052	0.14563	0.247014
cg21671476	MYL9	0.57305	0.187812	0.326388	0.15986	0.246662
cg07084163	UGT3A2	0.611314	0.115194	0.364734	0.13425	0.24658
cg06493386	TRPA1	0.466842	0.165745	0.220696	0.131776	0.246145
cg21263122	SSTR1	0.418347	0.117584	0.172457	0.0795879	0.24589
cg25720804	TLX3	0.765556	0.0510512	0.519786	0.232628	0.245769
cg19629292	ZNF312	0.407548	0.190368	0.161943	0.112144	0.245605
cg05885123	CRIP3	0.392942	0.173309	0.147389	0.131	0.245553
cg16063112	C10orf107	0.427471	0.219055	0.182005	0.117883	0.245466
cg23713520	TM4SF11	0.562623	0.156842	0.317405	0.127028	0.245218
cg16092786	WT1	0.492318	0.193442	0.248341	0.15818	0.243977
cg26029902	RAB22A	0.66017	0.0963264	0.416348	0.194517	0.243822
cg14400118	MMP2	0.414386	0.216014	0.170856	0.129529	0.24353
cg27223047	FBN2	0.683521	0.089666	0.440449	0.166004	0.243073
cg24130010	CHODL	0.651211	0.149493	0.408387	0.165067	0.242825
cg03734874	FLJ42486	0.698879	0.119843	0.456995	0.195718	0.241885
cg09542745	SFRP5	0.367825	0.215151	0.126855	0.10799	0.240969
cg10300684	FOXG1B	0.585565	0.126549	0.345013	0.147022	0.240552
cg13801416	AKR1B1	0.629247	0.171351	0.388806	0.25767	0.240441
cg16303453	CA7	0.359269	0.214433	0.118864	0.067523	0.240405
cg23207990	SFRP2	0.611487	0.125935	0.37133	0.179848	0.240157
cg10303487	DPYS	0.647786	0.144352	0.408535	0.22058	0.239251
cg13663218	TRHDE	0.551222	0.18622	0.312025	0.162999	0.239197
cg03285457	LBX1	0.411039	0.12007	0.171927	0.116379	0.239111
cg18671950	FBN1	0.555057	0.210343	0.316008	0.222608	0.239049
cg08009622	COL12A1	0.359568	0.195911	0.121449	0.0999274	0.238119
cg17133183	CRABP1	0.346325	0.203677	0.108281	0.0979136	0.238044
cg11934695	ADRA1D	0.556366	0.138076	0.318415	0.190849	0.237951
cg23211240	BTG4	0.576839	0.168842	0.33901	0.192252	0.237828
cg11648289	EN2	0.33702	0.204322	0.099255	0.0835796	0.237765
cg20300246	LHX3	0.494791	0.178866	0.257479	0.150732	0.237312
cg15120942	PLCD1	0.635545	0.0783655	0.398245	0.142044	0.2373
cg10764357	BCAT1	0.347125	0.169341	0.110109	0.105814	0.237015
cg05774801	SFRP2	0.477893	0.146944	0.240882	0.11939	0.237011
cg22334665	SLC22A16	0.457764	0.138283	0.220977	0.163236	0.236788
cg25713185	SLC19A3	0.521043	0.150159	0.284759	0.157738	0.236284
cg16890267	CXCL2	0.428309	0.192476	0.19242	0.111434	0.235889
cg05675373	KCNC4	0.45511	0.150326	0.219948	0.170198	0.235163
cg11935147	PDE4DIP	0.667683	0.113475	0.432584	0.168239	0.235099
cg00567749	CSPG2	0.423281	0.122473	0.188598	0.109121	0.234683
cg05521696	SLC2A14	0.639182	0.105407	0.404511	0.173512	0.23467
cg00807586	DLEC1	0.44399	0.127838	0.210088	0.127829	0.233902
cg06539804	CPXM	0.490891	0.16153	0.257083	0.145857	0.233808
cg14046986	RCSD1	0.294435	0.224704	0.0613953	0.069131	0.233039
cg19751300	ST8SIA5	0.472921	0.147554	0.24009	0.149112	0.232831
cg12699371	GALR1	0.52513	0.130721	0.292736	0.153194	0.232395
cg27426707	CACNA1G	0.515087	0.121575	0.282976	0.129108	0.232112
cg14795968	ACADL	0.524899	0.156158	0.293797	0.198065	0.231102
cg21965997	DRD1IP	0.502352	0.136632	0.271601	0.173284	0.23075
cg09053680	UTF1	0.672322	0.179351	0.442003	0.23292	0.230319
cg07307078	TUBB6	0.714923	0.0737616	0.484701	0.198261	0.230222
cg26486663	SYNGR3	0.403754	0.181892	0.173553	0.123361	0.230201
cg09649610	GNG4	0.838428	0.068911	0.608628	0.214426	0.2298
cg09872233	ALOX15	0.445728	0.183756	0.215955	0.160765	0.229772
cg10647513	HBA1	0.549231	0.106418	0.319497	0.109748	0.229735
cg02164046	SST	0.694518	0.0870935	0.465116	0.184184	0.229402
cg25465406	GUCY2D	0.559536	0.106517	0.330497	0.15895	0.229039
cg16211684	PCDH21	0.350078	0.160895	0.121234	0.106701	0.228845
cg20025656	ACTA1	0.450866	0.173077	0.222313	0.133614	0.228553
cg13262687	POU4F2	0.593205	0.115266	0.364956	0.147617	0.228249
cg25432696	CXCL6	0.448991	0.131294	0.220799	0.0977812	0.228191
cg27138584	KCNK12	0.346855	0.162423	0.119538	0.100254	0.227317
cg18750960	HOXD4	0.724552	0.111051	0.497252	0.186616	0.2273
cg21604042	SCUBE3	0.472303	0.173213	0.245061	0.138737	0.227242
cg15250797	SCTR	0.543519	0.100689	0.317031	0.159004	0.226487
cg23092823	PODN	0.4886	0.143918	0.262185	0.174887	0.226415
cg07241568	ABO	0.468651	0.142933	0.242487	0.151677	0.226164
cg04263186	TACR3	0.5762	0.0850089	0.350152	0.159681	0.226048
cg19461621	COLEC12	0.453641	0.179356	0.228114	0.149431	0.225528
cg00777121	RASSF1	0.64299	0.0723799	0.41754	0.203021	0.22545
cg11634198	NEUROD2	0.572872	0.16431	0.347519	0.138331	0.225354
cg25484904	FLJ21511	0.583563	0.170365	0.358494	0.136828	0.225069
cg10149836	RAB11FIP4	0.5384	0.0624095	0.313621	0.115342	0.22478
cg16465939	KCNQ1	0.61942	0.121311	0.394655	0.154613	0.224765
cg10146929	HIST1H1A	0.547734	0.146635	0.323165	0.154312	0.224569
cg23040064	JPH3	0.378371	0.151323	0.154611	0.141374	0.22376
cg25511429	NRN1	0.595475	0.110657	0.37172	0.163015	0.223755
cg11846236	COL7A1	0.377974	0.177288	0.154293	0.122056	0.223681
cg07717632	FLJ20245	0.762037	0.0905757	0.539015	0.193631	0.223022
cg00687686	NDRG4	0.313869	0.197302	0.0908508	0.0852228	0.223018
cg11262815	CACNA1G	0.305025	0.209744	0.0824643	0.0646604	0.222561
cg09169283	GRIN2C	0.346056	0.209435	0.123562	0.0934001	0.222494
cg15439862	DSC3	0.521809	0.108511	0.29947	0.168889	0.222338
cg23239039	D4S234E	0.36092	0.169312	0.138824	0.122981	0.222096
cg06621358	CELSR3	0.566443	0.11574	0.344463	0.138822	0.22198
cg16232126	SLC5A7	0.554581	0.170962	0.332708	0.151678	0.221873
cg14116122	CART1	0.349728	0.144697	0.128	0.104408	0.221728
cg00208967	OLFM2	0.500641	0.117145	0.279142	0.116108	0.221499
cg00512279	SLC18A2	0.323057	0.15101	0.102179	0.0938411	0.220878
cg10983208	SPOCK2	0.538293	0.132579	0.317589	0.151674	0.220704
cg22359606	NEUROD1	0.570713	0.096657	0.350055	0.159282	0.220658
cg05396987	FLJ30834	0.497469	0.112617	0.277064	0.138618	0.220406
cg18722841	PHOX2A	0.527283	0.151218	0.307459	0.154302	0.219824
cg17701886	B3GNT5	0.348733	0.162341	0.12892	0.0725092	0.219813
cg09495977	HTRA3	0.422094	0.173655	0.202474	0.127595	0.21962
cg21554552	RASSF1	0.542577	0.0681858	0.323014	0.181183	0.219563
cg05056120	EBF	0.498601	0.0946043	0.279886	0.129775	0.218715
cg00318573	CHRNA4	0.560973	0.103495	0.342586	0.15446	0.218386
cg25905812	DMRT1	0.387587	0.149643	0.16959	0.145003	0.217997
cg13060997	CCNA1	0.34477	0.170085	0.127623	0.0995446	0.217148
cg03064067	SLC6A15	0.585546	0.119523	0.368559	0.142553	0.216986
cg21972382	RSNL2	0.376554	0.172799	0.159642	0.100605	0.216912
cg02170525	CD8A	0.492226	0.0970384	0.275508	0.125826	0.216718
cg13958426	C1orf114	0.678132	0.0885305	0.461607	0.185666	0.216524
cg07686479	LMX1A	0.354552	0.190714	0.138137	0.123697	0.216415
cg13351583	SHC3	0.564076	0.0953034	0.347818	0.133857	0.216258
cg02672493	TMEM22	0.588739	0.114719	0.37276	0.169248	0.21598
cg25802093	SPAG6	0.805349	0.0775642	0.589665	0.164602	0.215684
cg25225073	KCNK13	0.35746	0.163079	0.142359	0.108415	0.215101
cg25228126	FZD2	0.562199	0.0453791	0.347161	0.17497	0.215037
cg16772207	MYT1	0.333252	0.0832011	0.548247	0.162534	-0.214995
cg09847584	RIMBP2	0.466065	0.11808	0.680866	0.162135	-0.2148
cg24723331	ST8SIA1	0.358619	0.165128	0.143953	0.128981	0.214666
cg11947493	TNFRSF10D	0.5943	0.100108	0.380147	0.174077	0.214153
cg27239157	MCF2L2	0.363052	0.186417	0.149307	0.121321	0.213745
cg18392783	PRKCDBP	0.30395	0.156861	0.0902814	0.0652467	0.213669
cg02055963	CDX2	0.521458	0.128858	0.307867	0.148755	0.213591
cg13765303	BOC	0.333771	0.195025	0.120708	0.114371	0.213063
cg18602314	GFPT2	0.261135	0.17751	0.0489654	0.0199438	0.21217
cg14672994	FLJ20920	0.321876	0.204125	0.109804	0.0553194	0.212072
cg22268231	SPIB	0.643495	0.125449	0.431513	0.171902	0.211982
cg18236477	ATP8A2	0.682937	0.108179	0.471442	0.181083	0.211495
cg12109455	DPYSL4	0.494447	0.151474	0.283327	0.140502	0.21112
cg16393207	GDPD5	0.800557	0.0652455	0.589492	0.148238	0.211065
cg17241310	BARHL2	0.606173	0.143613	0.395251	0.155128	0.210922
cg23317501	UGT3A1	0.550901	0.085112	0.340112	0.109739	0.210788
cg14614211	IRXL1	0.505845	0.147506	0.29534	0.15656	0.210504
cg14958635	NEUROG1	0.678894	0.0849302	0.468592	0.182451	0.210302
cg02136132	KCNK13	0.291092	0.226406	0.081073	0.0688914	0.210019
cg15843823	ALOX15	0.543683	0.146413	0.334488	0.171322	0.209195
cg11452221	GEFT	0.633228	0.0879517	0.424985	0.140984	0.208243
cg13297960	NCAM2	0.410838	0.166367	0.20274	0.126373	0.208099
cg26018901	CORIN	0.47129	0.153187	0.263989	0.126532	0.2073
cg05628549	PRKCDBP	0.421802	0.135058	0.214584	0.144301	0.207218
cg21321735	KIF1A	0.290405	0.218927	0.0836784	0.124612	0.206727
cg08003742	CXCL3	0.352106	0.16807	0.145871	0.0839749	0.206235
cg01939681	GABRB2	0.343637	0.169923	0.137927	0.127315	0.20571
cg09628601	NPAS1	0.392675	0.136374	0.187318	0.0831249	0.205357
cg15195412	CX3CL1	0.534704	0.134529	0.330299	0.106357	0.204406
cg02681442	FOXG1B	0.518598	0.103614	0.314804	0.139726	0.203794
cg13881341	FUT1	0.650341	0.100363	0.446572	0.121713	0.203769
cg02620013	MLNR	0.632477	0.143245	0.428854	0.155207	0.203623
cg08465862	PFKP	0.266906	0.198673	0.063716	0.0384637	0.20319
cg00662556	GALR1	0.543783	0.0898755	0.341477	0.144742	0.202306
cg04525496	CSPG2	0.271994	0.204536	0.0703451	0.100818	0.201649
cg12783776	SERPING1	0.390821	0.153823	0.189173	0.111279	0.201648
cg03826976	CYB5R2	0.458754	0.140082	0.257163	0.132981	0.201592
cg23642747	INA	0.529575	0.112255	0.328995	0.147678	0.20058
cg12238343	RLN3R1	0.279695	0.168506	0.0798833	0.0724256	0.199811
cg10257049	C5orf4	0.541713	0.107845	0.341968	0.160594	0.199745
cg15749748	GATA5	0.32392	0.188022	0.124699	0.110964	0.199221
cg12163132	TBX2	0.605986	0.0811455	0.406983	0.12159	0.199003
cg04922810	CRHR2	0.443008	0.120555	0.244272	0.13681	0.198737
cg23855989	AQP5	0.812026	0.198066	0.613643	0.228334	0.198383
cg10741760	HTR6	0.405207	0.149638	0.208049	0.107144	0.197157
cg12680609	ZFP41	0.723269	0.0693556	0.526701	0.17834	0.196568
cg16263182	HBA2	0.50233	0.0838381	0.305893	0.111226	0.196437
cg13885201	ZNF23	0.327736	0.117357	0.132056	0.108851	0.19568
cg05698069	PDLIM2	0.51305	0.0897173	0.318948	0.157797	0.194103
cg08876932	PHOX2A	0.493827	0.161953	0.300007	0.157237	0.19382
cg00565688	TP73	0.634917	0.0640406	0.441114	0.167931	0.193803
cg08195505	ETV5	0.29543	0.205889	0.10179	0.0693757	0.19364
cg26557658	FAM43B	0.550121	0.116123	0.357352	0.13724	0.192769
cg14133708	EMILIN2	0.36239	0.143112	0.169859	0.10281	0.192532
cg02880679	MBTD1	0.358807	0.123684	0.551095	0.151127	-0.192288
cg03630088	CPXM2	0.689577	0.0758791	0.49788	0.163102	0.191697
cg00143376	NMUR1	0.726925	0.0590097	0.536284	0.105836	0.190641
cg18071006	ULBP3	0.267748	0.196082	0.0774865	0.0702723	0.190261
cg04446579	ANKRD45	0.448252	0.13051	0.258004	0.121645	0.190248
cg16509658	GABRB2	0.277098	0.163259	0.0873178	0.0889414	0.18978
cg16302441	POMC	0.690791	0.150453	0.501918	0.162774	0.188873
cg09619146	CPXM2	0.704052	0.0498915	0.515236	0.153712	0.188815
cg18555440	MYOD1	0.598419	0.0818027	0.409723	0.137946	0.188696
cg16422907	CCNA1	0.603358	0.0995197	0.414815	0.137401	0.188543
cg26270746	GSH1	0.377113	0.133864	0.189127	0.0936644	0.187986
cg08209133	SLC10A4	0.57114	0.100473	0.384276	0.147487	0.186865
cg05245861	C18orf34	0.361048	0.121796	0.174331	0.110855	0.186717
cg00107187	FLJ42486	0.536408	0.120146	0.350011	0.141043	0.186397
cg15755548	ARHGDIG	0.320474	0.199265	0.134245	0.103677	0.186229
cg00540769	ACOT12	0.676973	0.10923	0.491069	0.136752	0.185903
cg17183546	D4S234E	0.378373	0.12721	0.192774	0.121066	0.185599
cg02988947	LIMD2	0.733918	0.0672323	0.548481	0.173174	0.185437
cg05778847	PPP1R14A	0.469685	0.0911004	0.284485	0.132872	0.1852
cg01899253	FLT1	0.60323	0.109604	0.418047	0.124026	0.185183
cg27634151	GPR83	0.381615	0.129645	0.196831	0.120342	0.184785
cg15852891	OTP	0.408527	0.113268	0.22375	0.138072	0.184777
cg21301440	CYGB	0.661461	0.0706797	0.476694	0.141322	0.184767
cg02161900	IRXL1	0.591227	0.0807987	0.406849	0.150019	0.184378
cg09214254	SMOC2	0.380564	0.129548	0.196576	0.104831	0.183988
cg03406535	RBP7	0.577434	0.10994	0.394419	0.121132	0.183016
cg16854606	DAND5	0.605026	0.134318	0.423208	0.111584	0.181819
cg06948294	STXBP6	0.325308	0.13301	0.143584	0.101009	0.181725
cg07536847	PAX7	0.566923	0.104055	0.386908	0.139599	0.180016
cg22165175	KCNA2	0.565976	0.0704202	0.386035	0.161068	0.179941
cg12278770	C1orf90	0.744865	0.0673285	0.565089	0.148686	0.179775
cg22134325	NPAS4	0.673813	0.0567104	0.494369	0.148691	0.179444
cg20366906	PCDH8	0.576931	0.0868993	0.397976	0.120165	0.178954
cg01806928	SYT9	0.542501	0.0720866	0.363947	0.115636	0.178553
cg19038540	EDG1	0.344206	0.143443	0.165679	0.0721182	0.178527
cg20011352	GPR124	0.58328	0.0849042	0.404901	0.141315	0.178379
cg19037167	TLR2	0.261337	0.192196	0.0830939	0.0959079	0.178243
cg17982102	RAB31	0.473446	0.127111	0.296286	0.136775	0.177159
cg00058938	TTC9B	0.561745	0.109354	0.384607	0.120829	0.177137
cg10143146	COL11A2	0.548629	0.0965861	0.371847	0.143519	0.176782
cg01683883	CMTM2	0.792785	0.0800955	0.616319	0.171123	0.176466
cg10071275	MYT1	0.34674	0.0550217	0.521772	0.145394	-0.175032
cg08261841	FLJ90586	0.800943	0.0645006	0.626174	0.162312	0.174769
cg08008403	LHX9	0.312306	0.144081	0.138746	0.0959883	0.17356
cg15501381	NGB	0.758333	0.146278	0.584908	0.138402	0.173425
cg24628744	H2AFY	0.602899	0.0949909	0.429589	0.114033	0.17331
cg01550148	H2AFY	0.781297	0.0945092	0.60827	0.151597	0.173027
cg26896762	ISL1	0.433642	0.11283	0.260698	0.135378	0.172944
cg13030582	MFAP4	0.604426	0.104359	0.431494	0.133565	0.172932
cg02553486	CORIN	0.635669	0.107408	0.462918	0.13538	0.172751
cg14407437	FABP3	0.357118	0.14919	0.184846	0.112764	0.172272
cg27397287	CD97	0.267212	0.13286	0.0958446	0.0899384	0.171368
cg07685869	KIFC3	0.477013	0.129932	0.305772	0.0870432	0.171241
cg03975694	ZNF540	0.666801	0.0680442	0.496115	0.17138	0.170686
cg26940261	LOC387882	0.258599	0.161823	0.0881564	0.0336597	0.170443
